# Supplementary material for: Non-High-Density Lipoprotein Cholesterol and Cardiovascular Outcomes in Chronic Kidney Disease: Results from KNOW-CKD Study
Source: Nutrients. 2022 Sep 14;14(18):3792. doi: 10.3390/nu14183792 (PMC9505887; doi:10.3390/nu14183792)
Supplement: Supplementary file 1 [file nutrients-14-03792-s001.zip]

Archive with 1 entries (1 files):
- nutrients-1929063-supplementary.pdf
